# Supplementary material for: A rapid point-of-care test for vancomycin monitoring at the clinical bedside
Source: iScience. 2026 Jul 9;29(8):116064. doi: 10.1016/j.isci.2026.116064 (PMC13380757; doi:10.1016/j.isci.2026.116064)
Supplement: Data S1. File containing raw data using for figures and tables in the main text and file S1 [file mmc2.xlsx]

## Sheet: Figure 1D
The VANC-D4 Assay
VANC-D4 Monitoring in Blood
	intensity (a.u.)						log (intensity a.u.)
Vancomycin conc. (µg/mL)	1	2	3	average intensity (a.u.)	standard deviation intensity (a.u.)	coefficient of variation percent intensity (a.u.)	1	2	3	average log (intensity a.u.)	standard deviation log (intensity a.u.)	coefficient of variation percent log (intensity a.u.)
50	394	291	309.6	331.533	54.8913	0.165568	2.5955	2.46389	2.4908	2.51673	0.0695276	0.0276262
25	1830.6	1253.2	1144	1409.27	368.948	0.261801	3.26259	3.09802	3.05843	3.13968	0.108272	0.0344849
12.5	2673.4	2507.8	2450.4	2543.87	115.792	0.0455182	3.42706	3.39929	3.38924	3.4052	0.0195926	0.00575375
6.25	7102.8	7000	7045.8	7049.53	51.5016	0.00730568	3.85143	3.8451	3.84793	3.84815	0.00317163	0.000824194
3.125	13721.6	20393.4	23861.2	19325.4	5153.48	0.266669	4.1374	4.30949	4.37769	4.27486	0.12383	0.028967
1.5625	18619.2	23557.4	25445.4	22540.7	3524.85	0.156377	4.26996	4.37213	4.40561	4.34923	0.0706629	0.0162472
0.78125	29095.2	39129.2	27713	31979.1	6230.59	0.194833	4.46382	4.5925	4.44268	4.49967	0.0810869	0.0180206
0	41749.8	42755	44241.8	42915.5	1253.73	0.0292139	4.62065	4.63099	4.64583	4.63249	0.0126564	0.0027321
Mean of blank	42915.5
Limit of blank	40853.1
Sigma Low	6230.59
Limit of Detection Intensity	30603.8
log(LOD intensity)	4.48578
LOD (µg/mL)	0.864479

## Sheet: Figure 2A-D
Clinical comparison of the VANC-D4 assay to assay carried out by DCAL
A) VANC-D4 Calibration Curve
	intensity (a.u.)					log(intensity a.u.)					interpolated vancomycin conc. (µg/mL) based on non-linear fit		relative error
Vancomycin conc. (µg/mL)	1	2	average intensity (a.u.)	standard deviation intensity (a.u.)	coefficient of variation (CV%)	1	2	average log(intensity a.u.)	standard deviation log(intensity a.u.)	coefficient of variation (CV%)	1	2	1	2	relative error percent (RE%)
50	276.6	281.8	279.2	3.67695	0.0131696	2.44185	2.44994	2.4459	0.00571965	0.00233847	NA**	NA**	NA**	NA**	NA**
25	378.4	402.4	390.4	16.9706	0.0434697	2.57795	2.60466	2.5913	0.0188846	0.00728768	25.3238	22.3433	0.0129507	0.106269	0.0596097
12.5	601.6	613	607.3	8.06101	0.0132735	2.77931	2.78746	2.78338	0.00576479	0.00207114	11.7636	11.4787	0.0589103	0.0817042	0.0703072
6.25	1025.8	1104.6	1065.2	55.72	0.0523094	3.01106	3.04321	3.02713	0.0227281	0.00750812	6.56675	6.14449	0.0506803	0.0168815	0.0337809
3.125	2616.4	2930.2	2773.3	221.89	0.0800094	3.4177	3.4669	3.4423	0.0347848	0.0101051	3.2996	3.08767	0.0558717	0.0119448	0.0339082
1.5625	10545.8	16111.8	13328.8	3935.76	0.295282	4.02308	4.20714	4.11511	0.130153	0.0316281	1.68474	1.43697	0.0782356	0.0803374	0.0792865
0.78125	55598.8	55871.8	55735.3	193.04	0.00346351	4.74507	4.74719	4.74613	0.00150419	0.000316929	NA**	NA**	NA**	NA**	NA**
0	57356.8	57345.8	57351.3	7.77744	0.000135611	4.75858	4.7585	4.75854	5.88949e-05	1.23767e-05	NA**	NA**	NA**	NA**	NA**
Mean of blank	57351.3
Limit of blank	57338.5
Sigma Low	193.04
Limit of Detection Intensity	57021
log(LOD intensity)	4.75603
LOD (µg/mL)	<0.78 µg/mL
B-D) Clinical Samples
		intensity (a.u.)					log(intensity a.u.)					interpolated vancomycin conc. (µg/mL) based on non-linear fit		scaled vancomycin conc. (µg/mL) based on non-linear fit * 2.8		relative error
Sample Number	DCAL measured VANC conc. (µg/mL)	1	2	average intensity (a.u.)	standard deviation intensity (a.u.)	coefficient of variation (CV%)	1	2	average log(intensity a.u.)	standard deviation log(intensity a.u.)	coefficient of variation (CV%)	1	2	1	2	1	2	relative error percent (RE%)
76	8.3	2722.2	3458.4	3090.3	520.572	0.168454	3.43492	3.53888	3.4869	0.0735074	0.021081	3.22282	2.815	9.0239	7.88199	0.0872166	0.0503621	0.0687894
78	12.1	1507.8	1867.6	1687.7	254.417	0.150748	3.17834	3.27128	3.22481	0.0657186	0.020379	4.7717	4.09304	13.3608	11.4605	0.104194	0.0528495	0.078522
79	16.5	1101.8	1282.2	1192	127.562	0.107015	3.0421	3.10796	3.07503	0.0465651	0.015143	6.15824	5.4165	17.2431	15.1662	0.0450339	0.0808368	0.0629354
80	37.1	432.6	502.2	467.4	49.2146	0.105294	2.63609	2.70088	2.66848	0.0458136	0.0171684	19.5043	15.213	54.6121	42.5963	0.472025	0.148148	0.310087
81	11.2	2965	2845.6	2905.3	84.4286	0.0290602	3.47202	3.45417	3.4631	0.0126225	0.00364484	3.06686	3.14033	8.5872	8.79291	0.233286	0.214918	0.224102
82	16.8	2298.8	1956.4	2127.6	242.113	0.113796	3.3615	3.29146	3.32648	0.0495283	0.0148891	3.57208	3.96629	10.0018	11.1056	0.404654	0.338951	0.371802
83	19.8	1085.6	1147	1116.3	43.4164	0.0388931	3.03567	3.05956	3.04762	0.0168953	0.00554378	6.23946	5.94621	17.4705	16.6494	0.117653	0.159122	0.138387
84	5	9588.2	9891	9739.6	214.112	0.0219837	3.98174	3.99524	3.98849	0.00954815	0.00239393	1.74997	1.72822	4.89991	4.83902	0.0200182	0.0321964	0.0261073
85	21.4	834.4	842.6	838.5	5.79826	0.00691504	2.92137	2.92562	2.9235	0.00300319	0.00102726	8.0319	7.95097	22.4893	22.2627	0.0509027	0.0403143	0.0456085
87	11.3	1436.6	1592.4	1514.5	110.167	0.0727417	3.15734	3.20205	3.17969	0.0316192	0.0099441	4.95055	4.58211	13.8615	12.8299	0.226685	0.13539	0.181037
88	20.8	898.6	1029.6	964.1	92.631	0.0960803	2.95357	3.01267	2.98312	0.0417915	0.0140093	7.44993	6.54455	20.8598	18.3247	0.0028752	0.119003	0.0609389
89	17.2	1417.6	1700.8	1559.2	200.253	0.128433	3.15155	3.23065	3.1911	0.0559318	0.0175274	5.00169	4.36915	14.0047	12.2336	0.185771	0.288743	0.237257
91	29.9	679.8	724	701.9	31.2541	0.0445279	2.83238	2.85974	2.84606	0.0193446	0.00679698	10.0916	9.37479	28.2564	26.2494	0.0549699	0.122094	0.0885317
92	11.7	1151	1478.6	1314.8	231.648	0.176185	3.06108	3.16985	3.11546	0.0769158	0.0246884	5.92841	4.84272	16.5995	13.5596	0.418764	0.158942	0.288853
93	19.5	1252.2	898.6	1075.4	250.033	0.232502	3.09767	2.95357	3.02562	0.101899	0.0336788	5.52248	7.44993	15.4629	20.8598	0.207028	0.0697335	0.138381
94	6.9	5232.6	8350.6	6791.6	2204.76	0.32463	3.71872	3.92172	3.82022	0.143543	0.0375745	2.28135	1.85222	6.38777	5.1862	0.0742355	0.248376	0.161306
95	19.6	651.6	706.4	679	38.7494	0.0570684	2.81398	2.84905	2.83152	0.024798	0.00875784	10.6251	9.6447	29.7502	27.0052	0.51787	0.377814	0.447842

## Sheet: Figure 3
The Punch Chip
No data

## Sheet: Figure 4B
The VANC-D4 POCT
VANC-D4 POCT Dose Response Curve with Controls
VANC	intensity (a.u.)					log (intensity a.u.)
Vancomycin conc. (µg/mL)	1	2	average intensity (a.u.)	standard deviation intensity (a.u.)	coefficient of variation percent intensity (a.u.)	1	2	average log (intensity a.u.)	standard deviation log (intensity a.u.)	coefficient of variation percent log (intensity a.u.)
50	565.2	640.8	603	53.4573	0.0886522	2.7522	2.80672	2.77946	0.0385517	0.0138702
25	722.2	890.6	806.4	119.077	0.147665	2.85866	2.94968	2.90417	0.0643645	0.0221628
12.5	1478	1092	1285	272.943	0.212407	3.16967	3.03822	3.10395	0.0929505	0.0299459
6.25	3159.2	3254.2	3206.7	67.1751	0.0209484	3.49958	3.51244	3.50601	0.00909843	0.00259509
3.125	6386.2	8215	7300.6	1293.16	0.17713	3.80524	3.91461	3.85993	0.0773328	0.0200348
1.5625	10663.6	7383.4	9023.5	2319.45	0.257046	4.0279	3.86826	3.94808	0.112888	0.0285931
0.78125	15226.4	12111.4	13668.9	2202.64	0.161142	4.1826	4.08319	4.1329	0.0702885	0.0170071
0	17837.8	15435	16636.4	1699.04	0.102128	4.25134	4.18851	4.21992	0.0444308	0.0105288
BSA (-) Control	intensity (a.u.)					log (intensity a.u.)
Vancomycin conc. (µg/mL)	1	2	average intensity (a.u.)	standard deviation intensity (a.u.)	coefficient of variation percent intensity (a.u.)	1	2	average log (intensity a.u.)	standard deviation log (intensity a.u.)	coefficient of variation percent log (intensity a.u.)
50	274.6	275.4	275	0.565689	0.00205705	2.4387	2.43996	2.43933	0.000893366	0.000366234
25	330.8	278.8	304.8	36.7696	0.120635	2.51957	2.44529	2.48243	0.0525188	0.0211562
12.5	281.8	327	304.4	31.9612	0.104997	2.44994	2.51455	2.48224	0.0456839	0.0184043
6.25	272	260.4	266.2	8.20244	0.0308131	2.43457	2.41564	2.4251	0.0133841	0.00551896
3.125	330	200	265	91.9239	0.346883	2.51851	2.30103	2.40977	0.153784	0.063817
1.5625	171.2	295.4	233.3	87.8227	0.376437	2.2335	2.47041	2.35196	0.167518	0.0712251
0.78125	239.6	478.4	359	168.857	0.470354	2.37949	2.67979	2.52964	0.212347	0.0839437
0	301.6	510.6	406.1	147.785	0.363914	2.47943	2.70808	2.59376	0.16168	0.0623342
Anti-Cy5 (+) Control	intensity (a.u.)					log (intensity a.u.)
Vancomycin conc. (µg/mL)	1	2	average intensity (a.u.)	standard deviation intensity (a.u.)	coefficient of variation percent intensity (a.u.)	1	2	average log (intensity a.u.)	standard deviation log (intensity a.u.)	coefficient of variation percent log (intensity a.u.)
50	45715.2	44949.4	45332.3	541.502	0.0119452	4.66006	4.65272	4.65639	0.00518784	0.00111413
25	46263.8	37245	41754.4	6377.25	0.152733	4.66524	4.57107	4.61815	0.0665906	0.0144193
12.5	48058.6	43305.4	45682	3361.02	0.0735743	4.68177	4.63654	4.65916	0.0319818	0.00686429
6.25	45488.6	46747.8	46118.2	890.389	0.0193067	4.6579	4.66976	4.66383	0.0083853	0.00179794
3.125	45121.6	48478	46799.8	2373.33	0.0507125	4.65438	4.68554	4.66996	0.0220336	0.00471815
1.5625	43177.6	34136.4	38657	6393.09	0.16538	4.63526	4.53322	4.58424	0.0721537	0.0157395
0.78125	42691.8	37729.4	40210.6	3508.95	0.0872642	4.63034	4.57668	4.60351	0.0379466	0.00824296
0	45596	44475.4	45035.7	792.384	0.0175946	4.65893	4.64812	4.65352	0.00764162	0.00164211

## Sheet: Figure 5B
Clinical validation of the VANC-D4 POCT: Workflow validation with CRCs at Duke
Expert operated VANC-POCT values (µg/mL)	CRC operated VANC-POCT values (µg/mL)
34.6804	32.5149
13.9824	12.1038
5.83377	4.59061
34.6804	*chip failure
13.9824	8.03604
5.83377	3.81971

## Sheet: Figure 5C-D
Clinical validation of the VANC-D4 POCT
B-C) VANC-D4 POCT Correlation Study (calibration dose response curve)
	intensity (a.u.)					log(intensity a.u.)					interpolated vancomycin conc. (µg/mL) based on non-linear fit		relative error
Vancomycin conc. (µg/mL)	1	2	average intensity (a.u.)	standard deviation intensity (a.u.)	coefficient of variation (CV%)	1	2	average log(intensity a.u.)	standard deviation log(intensity a.u.)	coefficient of variation (CV%)	1	2	1	2	relative error percent (RE%)
50	118.6	164.6	141.6	32.5269	0.22971	2.07408	2.21643	2.14526	0.100653	0.0469189	NA**	NA**	NA**	NA**	NA**
25	263	304.6	283.8	29.4156	0.103649	2.41996	2.48373	2.45184	0.0450951	0.0183923	26.2211	22.8804	0.0488427	0.0847843	0.0668135
12.5	678.8	753.2	716	52.6087	0.0734759	2.83174	2.87691	2.85433	0.0319389	0.0111897	12.1042	11.263	0.0316641	0.0989609	0.0653125
6.25	1658.2	1823.2	1740.7	116.673	0.0670263	3.21964	3.26083	3.24024	0.029131	0.00899038	6.9094	6.5534	0.105504	0.0485446	0.0770241
3.125	8584.2	9393.8	8989	572.474	0.063686	3.9337	3.97284	3.95327	0.0276772	0.00700109	3.11088	2.99255	0.00451948	0.0423853	0.0234524
1.5625	33202.6	36666.6	34934.6	2449.42	0.0701144	4.52117	4.56427	4.54272	0.0304753	0.00670859	1.63403	1.51478	0.0457821	0.0305388	0.0381604
0.78125	49964	49535.8	49749.9	302.783	0.00608611	4.69866	4.69492	4.69679	0.00264318	0.000562763	NA**	NA**	NA**	NA**	NA**
0	53362.8	54555.4	53959.1	843.295	0.0156284	4.72724	4.73684	4.73204	0.00678761	0.00143439	NA**	NA**	NA**	NA**	NA**
Clinical Samples
		intensity (a.u.)					log(intensity a.u.)					interpolated vancomycin conc. (µg/mL) based on non-linear fit		relative error
Sample Number	DCAL measured VANC conc. (µg/mL)	1	2	average intensity (a.u.)	standard deviation intensity (a.u.)	coefficient of variation (CV%)	1	2	average log(intensity a.u.)	standard deviation log(intensity a.u.)	coefficient of variation (CV%)	1	2	1	2	Average relative error percent (RE%)
330	11.5	886.167	913.333	899.75	19.2097	0.0213501	2.94752	2.96063	2.95407	0.00927293	0.00313903	10.1035	9.9066	0.121439	0.138557	0.129998
331	11.3	691.167	811.667	751.417	85.2064	0.113394	2.83958	2.90938	2.87448	0.0493525	0.0171692	11.952	10.7079	0.0577011	0.052397	0.0550491
332	27.7	192	164.5	178.25	19.4454	0.109091	2.2833	2.21617	2.24973	0.0474718	0.0211011	36.0871	42.9035	0.302782	0.548862	0.425822
333	14.4	762.5	764.833	763.667	1.64992	0.00216052	2.88224	2.88357	2.8829	0.000938302	0.000325471	11.1692	11.146	0.224364	0.225974	0.225169
334	9.9	1441.67	1474.33	1458	23.0988	0.0158428	3.15886	3.1686	3.16373	0.00688074	0.00217488	7.48547	7.38885	0.243892	0.253652	0.248772
335	19.3	293.833	387.167	340.5	65.9966	0.193823	2.4681	2.5879	2.528	0.0847092	0.0335084	23.6415	18.5849	0.224951	0.0370508	0.131001
336	8.2	891.333	1332.83	1112.08	312.188	0.280723	2.95004	3.12478	3.03741	0.123557	0.0406784	10.0651	7.8382	0.227455	0.0441223	0.135789
337	2	46088	40332.2	43210.1	4069.99	0.0941907	4.66359	4.60565	4.63462	0.0409672	0.00883938	1.11569	1.3818	0.442153	0.309099	0.375626
338	7	1407.67	2562.83	1985.25	816.826	0.411448	3.1485	3.40872	3.27861	0.184004	0.0561225	7.59034	5.46599	0.0843345	0.219144	0.151739
339	9.5	986.667	940.833	963.75	32.4091	0.0336281	2.99417	2.97351	2.98384	0.0146072	0.00489545	9.42682	9.71837	0.00770293	0.0229864	0.0153447
340	19.4	296	485.5	390.75	133.997	0.342922	2.47129	2.68619	2.57874	0.151955	0.0589262	23.4833	15.4975	0.21048	0.20116	0.20582
341	24.3	293.833	224.333	259.083	49.1439	0.189684	2.4681	2.35089	2.4095	0.082878	0.0343964	23.6415	30.659	0.0270968	0.261689	0.144393
342	12.4	748.167	708.333	728.25	28.1664	0.0386769	2.874	2.85024	2.86212	0.0168013	0.00587025	11.3147	11.7495	0.0875226	0.0524614	0.069992
343	9.2	1280	1126.83	1203.42	108.305	0.0899981	3.10721	3.05186	3.07953	0.0391386	0.0127092	8.02903	8.67448	0.127279	0.0571219	0.0922004
344	9.6	1164.67	1171.83	1168.25	5.0676	0.00433777	3.0662	3.06887	3.06753	0.00188387	0.000614133	8.50049	8.4687	0.114532	0.117843	0.116188
345	9.5	809.667	1130.33	970	226.746	0.233758	2.90831	3.05321	2.98076	0.10246	0.0343738	10.7256	8.65793	0.129012	0.088639	0.108826
346	20	387.167	326.333	356.75	43.0157	0.120576	2.5879	2.51366	2.55078	0.0524931	0.0205793	18.5849	21.5153	0.070754	0.0757648	0.0732594
347	7.5	1322.33	1587.5	1454.92	187.501	0.128874	3.12134	3.20071	3.16103	0.056125	0.0177553	7.87501	7.08196	0.0500017	0.0557388	0.0528703
348	13.2	745	733.167	739.083	8.36743	0.0113214	2.87216	2.8652	2.86868	0.00491691	0.001714	11.3476	11.473	0.140332	0.130833	0.135583
349	19.4	474.667	482.333	478.5	5.42116	0.0113295	2.67639	2.68335	2.67987	0.00492044	0.00183607	15.7717	15.5763	0.187025	0.197097	0.192061
351	17.8	499.667	607.167	553.417	76.014	0.137354	2.69868	2.78331	2.74099	0.0598407	0.0218318	15.1575	13.1069	0.148453	0.263659	0.206056
352	9.3	822.667	653.333	738	119.737	0.162245	2.91522	2.81513	2.86518	0.0707737	0.0247013	10.612	12.4356	0.141079	0.337156	0.239118
353	9.7	770.833	824	797.417	37.5945	0.0471454	2.88696	2.91593	2.90144	0.0204826	0.00705944	11.087	10.6006	0.142986	0.0928437	0.117915
354	6.4	904	2166.17	1535.08	892.487	0.581393	2.95617	3.33569	3.14593	0.268364	0.085305	9.97295	5.96889	0.558274	0.0673612	0.312818
355	14.7	882.333	874.5	878.417	5.53901	0.00630568	2.94563	2.94176	2.9437	0.00273854	0.000930306	10.1322	10.1916	0.310737	0.306696	0.308717
357	15.8	540.5	655.5	598	81.3173	0.135982	2.7328	2.81657	2.77468	0.0592393	0.0213499	14.2805	12.4064	0.096174	0.214787	0.15548

## Sheet: Figure 5C-D cont.
Clinical validation of the VANC-POCT: CRC-led tests
VANC-D4 POCT CRC-led Study (calibration dose response curve)
	intensity (a.u.)					log(intensity a.u.)					interpolated vancomycin conc. (µg/mL) based on non-linear fit		relative error
Vancomycin conc. (µg/mL)	1	2	average intensity (a.u.)	standard deviation intensity (a.u.)	coefficient of variation (CV%)	1	2	average log(intensity a.u.)	standard deviation log(intensity a.u.)	coefficient of variation (CV%)	1	2	1	2	relative error percent (RE%)
50	46190.5	50799.3	48494.9	3258.91	0.0672011	4.66455	4.70586	4.68521	0.029207	0.00623389	NA**	NA**	NA**	NA**	NA**
25	42371	#VALUE!	#VALUE!	#VALUE!	#VALUE!	4.62707	**chip failure	4.62707	#DIV/0!	#DIV/0!	25.3238	22.3433	0.0129507	0.106269	0.0596097
12.5	30594.3	45362.7	37978.5	10442.8	0.274966	4.48564	4.6567	4.57117	0.120956	0.0264607	11.7636	11.4787	0.0589103	0.0817042	0.0703072
6.25	7178.67	11100	9139.34	2772.8	0.303392	3.85604	4.04532	3.95068	0.13384	0.0338778	6.56675	6.14449	0.0506803	0.0168815	0.0337809
3.125	1136.5	2074.17	1605.33	663.032	0.413018	3.05557	3.31684	3.18621	0.184749	0.0579841	3.2996	3.08767	0.0558717	0.0119448	0.0339082
1.5625	519.167	714.333	616.75	138.004	0.223759	2.71531	2.8539	2.7846	0.0980008	0.0351938	1.68474	1.43697	0.0782356	0.0803374	0.0792865
0.78125	294.667	558.833	426.75	186.794	0.437713	2.46933	2.74728	2.60831	0.196541	0.075352	NA**	NA**	NA**	NA**	NA**
0	143.167	198.167	170.667	38.891	0.227877	2.15584	2.29703	2.22644	0.0998357	0.044841	NA**	NA**	NA**	NA**	NA**
Clinical Samples
		intensity (a.u.)					log(intensity a.u.)					interpolated vancomycin conc. (µg/mL) based on non-linear fit		relative error
Sample Number	DCAL measured VANC conc. (µg/mL)	1	2	average intensity (a.u.)	standard deviation intensity (a.u.)	coefficient of variation (CV%)	1	2	average log(intensity a.u.)	standard deviation log(intensity a.u.)	coefficient of variation (CV%)	1	2	1	2	relative error percent (RE%)
9165-1	6.2	2625.67	2460.5	2543.08	116.79	0.0459247	3.41924	3.39102	3.40513	0.0199519	0.00585936	5.09015	5.2537	0.179007	0.152629	0.165818
9165-2	14.6	#VALUE!	523	#VALUE!	#VALUE!	#VALUE!	*chip failure	2.7185	2.7185	#DIV/0!	#DIV/0!	*chip failure	14.4881	#VALUE!	0.00766104	#VALUE!
9165-3	8.6	1439.83	1722.33	1581.08	199.758	0.126342	3.15831	3.23612	3.19721	0.0550164	0.0172076	6.99574	6.32186	0.186542	0.2649	0.225721
9165-4	13.5	388.667	639	513.833	177.012	0.344494	2.58958	2.8055	2.69754	0.152681	0.0566001	19.39	12.2064	0.436297	0.0958257	0.266061
9165-5	6	3460	3437.33	3448.67	16.0278	0.00464752	3.53908	3.53622	3.53765	0.0020184	0.000570549	4.49136	6.16009	0.25144	0.0266814	0.139061

## Sheet: Figure S1
VANC-D4 assay formats
No data

## Sheet: Figure S2A&C
Initial Performance Comparison for the VANC-D4 cAb and dAb assays
A) VANC-D4 cAb Format Undiluted
	intensity (a.u.)						log (intensity a.u.)
Vancomycin conc. (µg/mL)	1	2	3	average intensity (a.u.)	standard deviation intensity (a.u.)	coefficient of variation percent intensity (a.u.)	1	2	3	average log (intensity a.u.)	standard deviation log (intensity a.u.)	coefficient of variation percent log (intensity a.u.)
50	69	65.8	48.4	61.0667	11.0857	0.181535	1.83885	1.81823	1.68485	1.78064	0.0835991	0.0469489
25	31.8	17.2	71.6	40.2	28.156	0.700398	1.50243	1.23553	1.85491	1.53096	0.310676	0.20293
12.5	29	31.4	43	34.4667	7.48688	0.217221	1.4624	1.49693	1.63347	1.53093	0.0904621	0.0590896
6.25	26.6	39.8	35.8	34.0667	6.76855	0.198686	1.42488	1.59988	1.55388	1.52622	0.090722	0.0594424
3.125	40.4	27	118.8	62.0667	49.5872	0.798935	1.60638	1.43136	2.07482	1.70419	0.33269	0.195219
1.5625	51	41.4	116	69.4667	40.5839	0.584221	1.70757	1.617	2.06446	1.79634	0.236569	0.131695
0.78125	130.8	89.6	131.2	117.2	23.9031	0.203952	2.11661	1.95231	2.11793	2.06228	0.0952436	0.0461836
0	26646.2	23100	22311.6	24019.3	2308.89	0.0961266	4.42564	4.36361	4.34853	4.37926	0.0408645	0.00933137
Mean of blank	24019.3
Limit of blank	20221.1
Sigma Low	23.9031
Limit of Detection Intensity	20181.8
log(LOD intensity)	4.30496
LOD (µg/mL)	<0.78 µg/mL
A) VANC-D4 cAb Format 10x Diluted
	intensity (a.u.)						log (intensity a.u.)
Vancomycin conc. (µg/mL)	1	2	3	average intensity (a.u.)	standard deviation intensity (a.u.)	coefficient of variation percent intensity (a.u.)	1	2	3	average log (intensity a.u.)	standard deviation log (intensity a.u.)	coefficient of variation percent log (intensity a.u.)
50	129.4	134.4	123.2	129	5.6107	0.0434938	2.11193	2.1284	2.09061	2.11031	0.0189463	0.00897793
25	102.2	111.4	133.4	115.667	16.0316	0.138602	2.00945	2.04689	2.12516	2.0605	0.0590413	0.0286539
12.5	97.8	90.4	128.4	105.533	20.1458	0.190895	1.99034	1.95617	2.10857	2.01836	0.0799685	0.0396206
6.25	86.4	119.2	146	117.2	29.8503	0.254695	1.93651	2.07628	2.16435	2.05905	0.114892	0.0557989
3.125	116.6	117.6	64	99.4	30.6614	0.308465	2.0667	2.07041	1.80618	1.9811	0.151492	0.076469
1.5625	173.4	160	228.6	187.333	36.3606	0.194096	2.23905	2.20412	2.35908	2.26742	0.0812794	0.0358467
0.78125	332.4	260	360.4	317.6	51.8104	0.163131	2.52166	2.41497	2.55678	2.49781	0.0738539	0.0295675
0	17997.6	12874.8	15567.8	15480.1	2562.53	0.165537	4.25521	4.10974	4.19223	4.18573	0.0729545	0.0174294
Mean of blank	15480.1
Limit of blank	11264.7
Sigma Low	51.8104
Limit of Detection Intensity	11179.5
log(LOD intensity)	4.04842
LOD (µg/mL)	<0.78 µg/mL
A) VANC-D4 cAb Format 100x Diluted
	intensity (a.u.)						log (intensity a.u.)
Vancomycin conc. (µg/mL)	1	2	3	average intensity (a.u.)	standard deviation intensity (a.u.)	coefficient of variation percent intensity (a.u.)	1	2	3	average log (intensity a.u.)	standard deviation log (intensity a.u.)	coefficient of variation percent log (intensity a.u.)
50	260	262.8	254.6	259.133	4.16813	0.0160849	2.41497	2.41963	2.40586	2.41349	0.00700301	0.00290162
25	427.8	376.2	393	399	26.3181	0.06596	2.63124	2.57542	2.59439	2.60035	0.0283839	0.0109154
12.5	603	486	647.6	578.867	83.4593	0.144177	2.78032	2.68664	2.81131	2.75942	0.0649092	0.0235228
6.25	931.2	972.8	1541	1148.33	340.695	0.296686	2.96904	2.98802	3.1878	3.04829	0.121194	0.039758
3.125	2742.8	1543.8	2859.6	2382.07	728.305	0.305745	3.43819	3.18859	3.45631	3.36103	0.149611	0.0445134
1.5625	5108.4	3288.2	4950.2	4448.93	1008.33	0.226646	3.70828	3.51696	3.69462	3.63996	0.106737	0.0293238
0.78125	7160.8	4938.8	7569.4	6556.33	1415.64	0.21592	3.85496	3.69362	3.87906	3.80921	0.100829	0.0264699
0	27084	27232.6	27962.2	27426.3	470.041	0.0171384	4.43271	4.43509	4.44657	4.43812	0.00741111	0.00166987
Mean of blank	27426.3
Limit of blank	26653
Sigma Low	1415.64
Limit of Detection Intensity	24324.3
log(LOD intensity)	4.38604
LOD (µg/mL)	<0.78 µg/mL
A) VANC-D4 dAb Format Undiluted
	intensity (a.u.)						log (intensity a.u.)
Vancomycin conc. (µg/mL)	1	2	3	average intensity (a.u.)	standard deviation intensity (a.u.)	coefficient of variation percent intensity (a.u.)	1	2	3	average log (intensity a.u.)	standard deviation log (intensity a.u.)	coefficient of variation percent log (intensity a.u.)
50	47.2	47.2	44.8	46.4	1.38564	0.029863	1.67394	1.67394	1.65128	1.66639	0.0130851	0.00785235
25	40	35.6	41	38.8667	2.87286	0.0739158	1.60206	1.55145	1.61278	1.58876	0.0327572	0.020618
12.5	29.4	36.6	51.4	39.1333	11.2167	0.286627	1.46835	1.56348	1.71096	1.58093	0.122246	0.077325
6.25	22.8	48.6	50.6	40.6667	15.5053	0.381277	1.35793	1.68664	1.70415	1.58291	0.195028	0.123209
3.125	48.6	67.6	63.8	60	10.0539	0.167564	1.68664	1.82995	1.80482	1.7738	0.0765253	0.043142
1.5625	96.2	334	229.8	220	119.203	0.54183	1.98318	2.52375	2.36135	2.28942	0.27737	0.121153
0.78125	213.6	1271.2	257.6	580.8	598.309	1.03015	2.3296	3.10421	2.41095	2.61492	0.425688	0.162792
0	52800	52473.8	53291.6	52855.1	411.678	0.0077888	4.72263	4.71994	4.72666	4.72308	0.00338011	0.000715658
Mean of blank	52855.1
Limit of blank	52177.9
Sigma Low	598.309
Limit of Detection Intensity	51193.7
log(LOD intensity)	4.70922
LOD (µg/mL)	<0.78 µg/mL
A) VANC-D4 dAb Format 10x Diluted
	intensity (a.u.)						log (intensity a.u.)
Vancomycin conc. (µg/mL)	1	2	3	average intensity (a.u.)	standard deviation intensity (a.u.)	coefficient of variation percent intensity (a.u.)	1	2	3	average log (intensity a.u.)	standard deviation log (intensity a.u.)	coefficient of variation percent log (intensity a.u.)
50	88.2	91.4	101.2	93.6	6.77348	0.0723662	1.94547	1.96095	2.00518	1.97053	0.0309886	0.015726
25	116	125.2	152.2	131.133	18.8152	0.143482	2.06446	2.0976	2.18241	2.11483	0.0608348	0.0287659
12.5	141.4	178.4	254.8	191.533	57.8295	0.301929	2.15045	2.25139	2.4062	2.26935	0.128817	0.0567638
6.25	214.6	328	525.8	356.133	157.496	0.442239	2.33163	2.51587	2.72082	2.52277	0.194687	0.0771718
3.125	463.6	628.8	743.6	612	140.754	0.22999	2.66614	2.79851	2.87134	2.77867	0.104028	0.0374381
1.5625	1361	1720.4	1509.4	1530.27	180.606	0.118023	3.13386	3.23563	3.1788	3.18276	0.0510011	0.0160241
0.78125	3493.2	3763.2	3846.2	3700.87	184.571	0.0498723	3.54322	3.57556	3.58503	3.56794	0.021921	0.00614389
0	52943.8	53136.4	53803	53294.4	450.865	0.00845989	4.72382	4.72539	4.73081	4.72667	0.00366701	0.000775812
Mean of blank	53294.4
Limit of blank	52552.7
Sigma Low	184.571
Limit of Detection Intensity	52249.1
log(LOD intensity)	4.71808
LOD (µg/mL)	<0.78 µg/mL
A) VANC-D4 dAb Format Undiluted 100 Diluted
	intensity (a.u.)						log (intensity a.u.)
Vancomycin conc. (µg/mL)	1	2	3	average intensity (a.u.)	standard deviation intensity (a.u.)	coefficient of variation percent intensity (a.u.)	1	2	3	average log (intensity a.u.)	standard deviation log (intensity a.u.)	coefficient of variation percent log (intensity a.u.)
50	184	238.8	161.8	194.867	39.6335	0.203388	2.26482	2.37803	2.20898	2.28394	0.0861354	0.0377135
25	296.2	425.4	398.2	373.267	68.1132	0.182479	2.47159	2.6288	2.6001	2.56683	0.0837214	0.0326167
12.5	467	833.4	848.8	716.4	216.124	0.301681	2.66932	2.92085	2.92881	2.83966	0.147574	0.0519689
6.25	940.2	1942.8	2321.6	1734.87	713.788	0.411437	2.97322	3.28843	3.36579	3.20915	0.207946	0.064798
3.125	3502.8	6800.8	9716.4	6673.33	3108.76	0.465848	3.54442	3.83256	3.98751	3.78816	0.224857	0.0593579
1.5625	19267.4	33099.4	34784.6	29050.5	8514.18	0.293082	4.28482	4.51982	4.54139	4.44868	0.142311	0.0319894
0.78125	40965.2	26452.2	47622.4	38346.6	10825.3	0.282301	4.61242	4.42246	4.67781	4.5709	0.132641	0.0290187
0	48559.4	51023.4	51461.8	50348.2	1564.58	0.0310751	4.68627	4.70777	4.71148	4.70184	0.0136107	0.00289477
Mean of blank	50348.2
Limit of blank	47774.5
Sigma Low	10825.3
Limit of Detection Intensity	29966.8
log(LOD intensity)	4.47664
LOD (µg/mL)	1.5 µg/mL

## Sheet: Figure S2B&D
Initial Performance Comparison for the VANC-D4 cAb and dAb assays
C) Initial Clinical Correlation: VANC-D4 cAb Format
	DCL values (µg/mL)	VANC-D4 values (µg/mL)
734	24.2	20.6429
735	17.3	11.4132
736	11.5	10.5712
737	16.1	12.3262
738	15.9	13.814
739	15.1	14.1246
734	24.2	25.3562
735	17.3	13.8104
736	11.5	12.8349
737	16.1	14.8667
738	15.9	16.6044
739	15.1	16.9718
734	24.2	17.0064
735	17.3	9.32871
736	11.5	8.66521
737	16.1	10.0555
738	15.9	11.2637
739	15.1	11.5198
D) Initial Clinical Correlation: VANC-D4 dAb Format
	DCL values (µg/mL)	VANC-D4 values (µg/mL)
734	24.2	22.662
735	17.3	19.1998
736	11.5	15.5146
737	16.1	21.0924
738	15.9	16.0645
739	15.1	14.1639
734	24.2	20.8139
735	17.3	15.2408
736	11.5	9.85185
737	16.1	14.7661
738	15.9	12.7614
739	15.1	12.2742
734	24.2	21.9711
735	17.3	13.7739
736	11.5	7.70366
737	16.1	12.6986
738	15.9	11.9329
739	15.1	12.1789

[truncated: 9 more sheets: Figure S3, Figure S4, Figure S5, Figure S6, Figure S7, Figure S8, Table S1, Table S2, Table S3]
