# Supplementary material for: A rapid point-of-care test for vancomycin monitoring at the clinical bedside
Source: iScience. 2026 Jul 9;29(8):116064. doi: 10.1016/j.isci.2026.116064 (PMC13380757; doi:10.1016/j.isci.2026.116064)
Supplement: Table S3. Age, race/ethnicity, and sex data of blood tested during VANC-D4 POCT development, related to Figures 1–5 [file mmc3.xlsx]

## Sheet: Table S3 Related to Figures 1-5
Table S3: Age, race/ethnicity, and sex data of blood tested during VANC-D4 POCT development
Sample Acquisition Source	Sample Identifier (as provided by CHTN, CRCs, or Innovative Research)	Donor Age	Donor Race/Ethnicity	Donor Sex	VANC. conc. (µg/mL)
Innovative Research	49021	24	Black	Female	0
Innovative Research	49022	51	White	Male	0
Innovative Research	49023	35	White	Male	0
Innovative Research	49024	30	White	Male	0
Innovative Research	49025	55	Black	Female	0
Innovative Research	49247-01	27	White	Male	0
Innovative Research	49247-02	49	White	Female	0
Innovative Research	49247-03	37	Hispanic	Female	0
Innovative Research	49247-04	26	White	Female	0
Innovative Research	49247-05	31	White	Male	0
Innovative Research	49489-01	42	White	Male	0
Innovative Research	49489-02	47	White	Male	0
Innovative Research	49489-03	30	White	Male	0
Innovative Research	49489-04	25	White	Male	0
Innovative Research	49489-05	66	White	Female	0
Innovative Research	49607-01	28	White	Female	0
Innovative Research	49607-02	33	White	Male	0
Innovative Research	49607-03	45	White	Male	0
Innovative Research	49607-04	55	White	Male	0
Innovative Research	49607-05	26	White	Female	0
Innovative Research	49769-01	44	White	Female	0
Innovative Research	49769-02	53	White	Male	0
Innovative Research	49769-03	55	Black	Female	0
Innovative Research	49769-04	40	Black	Male	0
Innovative Research	49769-05	62	White	Male	0
Innovative Research	49896-01	39	White	Female	0
Innovative Research	49896-02	33	Black	Male	0
Innovative Research	49896-03	39	White	Male	0
Innovative Research	49896-04	53	Black	Female	0
Innovative Research	49896-05	69	Black	Male	0
Innovative Research	51131-01	47	White	Female	0
Innovative Research	51131-02	58	Black	Female	0
Innovative Research	51131-03	57	White	Female	0
Innovative Research	51131-04	62	Black	Female	0
Innovative Research	51131-05	49	White	Female	0
Innovative Research	52235-01	68	White	Female	0
Innovative Research	52235-02	39	White	Female	0
Innovative Research	52235-03	32	White	Male	0
Innovative Research	52235-04	29	White	Male	0
Innovative Research	52235-05	22	White	Male	0
Innovative Research	52236-01	49	Black	Male	0
Innovative Research	52236-02	31	American Indian	Male	0
Innovative Research	52236-03	45	Black	Female	0
Innovative Research	52236-04	64	White	Male	0
Innovative Research	52236-05	59	White	Male	0
Innovative Research	52365-01	59	White	Female	0
Innovative Research	52365-02	55	White	Male	0
Innovative Research	52365-03	30	White	Male	0
Innovative Research	52365-04	56	White	Male	0
Innovative Research	52365-05	24	White	Male	0
Innovative Research	52489-01	46	White	Female	0
Innovative Research	52489-02	55	White	Male	0
Innovative Research	52489-03	44	Hispanic	Female	0
Innovative Research	52489-04	38	Hispanic	Male	0
Innovative Research	52489-05	62	White	Female	0
Innovative Research	52587-01	29	American Indian	Male	0
Innovative Research	52587-02	32	White	Female	0
Innovative Research	52587-03	40	White	Female	0
Innovative Research	52587-04	41	White	Male	0
Innovative Research	52587-05	40	White	Male	0
Innovative Research	53143-01	61	White	Unknown	0
Innovative Research	53143-02	42	White	Unknown	0
Innovative Research	53143-03	55	White	Unknown	0
Innovative Research	53143-04	35	White	Unknown	0
Innovative Research	53143-05	38	American Indian	Unknown	0
Innovative Research	HMN1224829	28	Black	Male	0
Innovative Research	HMN1224830	59	Hispanic	Male	0
Innovative Research	HMN1224831	38	Hispanic	Male	0
Innovative Research	HMN1224832	42	Hispanic	Male	0
Innovative Research	HMN1224833	52	Black	Female	0
Innovative Research	HMN1227257	51	Hispanic	Male	0
Innovative Research	HMN1227258	35	Hispanic	Male	0
Innovative Research	HMN1227259	43	Black	Male	0
Innovative Research	HMN1227260	63	Black	Male	0
Innovative Research	HMN1227261	59	Black	Male	0
Innovative Research	HMN1243959	24	Black	Male	0
Innovative Research	HMN1243960	24	Hispanic	Male	0
Innovative Research	HMN1243961	34	Black	Male	0
Innovative Research	HMN1243962	45	Black	Male	0
Innovative Research	HMN1243963	28	Black	Male	0
Innovative Research	HMN1248552	47	Hispanic	Female	0
Innovative Research	HMN1248553	60	Black	Male	0
Innovative Research	HMN1248554	41	Black	Male	0
Innovative Research	HMN1248555	55	Black	Female	0
Innovative Research	HMN1248556	69	Hispanic	Male	0
Innovative Research	HMN1252017	47	Black	Male	0
Innovative Research	HMN1252018	61	Black	Male	0
Innovative Research	HMN1252019	63	Black	Male	0
Innovative Research	HMN1252020	43	Hispanic	Male	0
Innovative Research	HMN1252021	24	Black	Male	0
CHTN	SD-24-330	48	African American	Male	11.5
CHTN	SD-24-331	72	White	Male	11.3
CHTN	SD-24-332	42	White	Male	27.7
CHTN	SD-24-333	39	White	Male	14.4
CHTN	SD-24-334	74	White	Female	9.9
CHTN	SD-24-335	59	White	Female	19.3
CHTN	SD-24-336	33	African American	Female	8.2
CHTN	SD-24-337	42	Unknown	Female	<3.5
CHTN	SD-24-338	77	White	Male	7
CHTN	SD-24-339	61	African American	Female	9.5
CHTN	SD-24-340	68	White	Male	19.4
CHTN	SD-24-341	39	African American	Male	24.3
CHTN	SD-24-342	61	White	Male	12.4
CHTN	SD-24-343	37	White	Male	9.2
CHTN	SD-24-344	33	African American	Female	9.6
CHTN	SD-24-345	30	Asian	Male	9.5
CHTN	SD-24-346	54	African American	Male	20
CHTN	SD-24-347	52	White	Female	7.5
CHTN	SD-24-348	68	White	Female	13.2
CHTN	SD-24-349	72	White	Male	19.4
CHTN	SD-24-351	53	African American	Female	17.8
CHTN	SD-24-352	59	African American	Male	9.3
CHTN	SD-24-353	55	African American	Female	9.7
CHTN	SD-24-354	63	White	Male	6.4
CHTN	SD-24-355	70	White	Male	14.7
CHTN	SD-24-357	51	Asian	Male	15.8
CRCs	9165-1	Unknown	Unknown	Unknown	6.2
CRCs	9165-2	Unknown	Unknown	Unknown	14.6
CRCs	9165-3	Unknown	Unknown	Unknown	8.6
CRCs	9165-4	Unknown	Unknown	Unknown	13.5
CRCs	9165-5	Unknown	Unknown	Unknown	6
CHTN	SD-25-076	51	White	Male	8.3
CHTN	SD-25-078	81	White	Male	12.1
CHTN	SD-25-079	81	African American	Female	16.5
CHTN	SD-25-080	53	African American	Male	37.1
CHTN	SD-25-081	23	African American	Female	11.2
CHTN	SD-25-082	67	White	Male	16.8
CHTN	SD-25-083	77	White	Male	19.8
CHTN	SD-25-084	62	African American	Male	5
CHTN	SD-25-085	30	White	Female	21.4
CHTN	SD-25-087	76	White	Male	11.3
CHTN	SD-25-088	81	White	Male	20.8
CHTN	SD-25-089	60	Hispanic	Female	17.2
CHTN	SD-25-091	73	White	Female	29.9
CHTN	SD-25-092	67	White	Female	11.7
CHTN	SD-25-093	66	African American	Male	19.5
CHTN	SD-25-094	83	African American	Female	6.9
CHTN	SD-25-095	43	White	Male	19.6
